# Supplementary material for: Design, Synthesis, Biological Evaluation, and Molecular Docking Study of 4,6-Dimethyl-5-aryl/alkyl-2-[2-hydroxy-3-(4-substituted-1-piperazinyl)propyl]pyrrolo[3,4-c]pyrrole-1,3(2H,5H)-diones as Anti-Inflammatory Agents with Dual Inhibition of COX and LOX
Source: Pharmaceuticals (Basel). 2023 May 29;16(6):804. doi: 10.3390/ph16060804 (PMC10303166; doi:10.3390/ph16060804)
Supplement: Supplementary file 1 [file pharmaceuticals-16-00804-s001.zip]

Archive with 1 entries (1 files):
- pharmaceuticals-2390358-supplementary.pdf
